# Supplementary material for: Synergies in psychedelic-assisted therapy: a qualitative interview study of psychotherapeutic processes
Source: Front Psychiatry. 2026 Apr 1;17:1771726. doi: 10.3389/fpsyt.2026.1771726 (PMC13079574; doi:10.3389/fpsyt.2026.1771726)
Supplement: Supplementary file 1 [file Supplementaryfile1.zip]

Archive with 3 entries (3 files):
- Interview Guide - English Translation.pdf
- Interview Guide - German.PDF
- Additional Thematic Quotes.pdf
